# Supplementary material for: An Immunomodulatory Polysaccharide–Protein Complex Isolated from the Polypore Fungus Royoporus badius
Source: J Fungi (Basel). 2023 Jan 6;9(1):87. doi: 10.3390/jof9010087 (PMC9864380; doi:10.3390/jof9010087)
Supplement: Supplementary file 1 [file jof-09-00087-s001.zip]

Archive with 1 entries (1 files):
- J Fungi_Electronic Supplementary Information.pdf
